# Supplementary material for: Prevalence and predictors of intra-abdominal hypertension and compartment syndrome in surgical patients in critical care units at Kenyatta National Hospital
Source: BMC Emerg Med. 2017 Mar 23;17:10. doi: 10.1186/s12873-017-0120-y (PMC5363018; doi:10.1186/s12873-017-0120-y)
Supplement: Additional file 1: — Raw data set. Description: Demographic details, laboratory tests, clinical information and IAP measurements. (XLSX 38 kb) [file 12873_2017_120_MOESM1_ESM.xlsx]

## Sheet: IAH data_n113
IDcode	Age	Gender	APScondition	NonAPS	Re4adm	IVfluids	Urine	Fluidbalance	Bloodpints	Pulse0hrs	Pulse12hrs	Pulse24hrs	SBP0hrs	SBP12hrs	SBP24hrs	Resprate0hrs	Resprate12hrs	Resprate24hrs	PeakAP0hrs	PeakAP12hrs	PeakAP24hrs	Temp0hrs	Temp12hrs	Temp24hrs	GCS@adm	IAP0hrs	IAP12hrs	IAP24hrs	VentilationMode	PEEP	TbloodcountWC	TbloodcountH6	TbloodcountPH	SerumC	SerumU	SerumB	BaseE	meanpulse	meanSBP	meanRR	meanPAP	meanTemp	meanIAP	meanIAH	maxIAP	maxIAH
1	20-29	2	edampsia		coma	2500	1800	700	1	124			130			30			16			37.2			9	11.7			bibap	4	11.4	7.8	115	78	3.3	5.24	1.5	124	130	30	16	37.2	11.7	2	11.7	2
2	30-39	2		chest wall mulfunctioning	respiratory failure	2600	1900	700	0	106			109			11			27			5				5.3			cpap	5	5.37	12.5	369	55	4.7	16.3	6	106	109	11	27	5	5.3	2	5.3	2
3	30-39	1	ca rectum			3300	2400	900	1	138			117			37			35			35.3				16.1			bipap	4	15.7	10.6	177	128	6.7	27	-2.8	138	117	37	35	35.3	16.1	1	16.1	1
4	30-39	2	TBM hydrocepheris		cong	2300	1800	500	0	113			121			16									6	13.2			cpap	4	12.7	11.5	683	75	3.5	11.9	4	113	121	16			13.2	1	13.2	1
5	20-29	1		ASDH	cong	2700	2000	700	0	136			122			22			24			37.5			7	13.6			simv	5	16	12.4	304	123	9.3	20.02	0	136	122	22	24	37.5	13.6	1	13.6	1
6	30-39	2			cong	3200	2700	500	0	139			99			22			38.5			8			8	15.3			cmv	5	8.17	13.4	271	103	8.3	26	-3.1	139	99	22	38.5	8	15.3	1	15.3	1
7	30-39	2		abdominal pelvis sepsis	respiratory failure	2300	940	1360	2	88			120			15			19			3				19.19			simv	5	11.7	4.59	274	723	53	48	8	88	120	15	19	3	19.19	1	19.19	1
8	40-49	2	spheriod		failure to extubate	2920	2200	700	2	154			100			12			14			39.7			8	20.2			simv	4	20.8	6.49	132	151	11	12	-6.9	154	100	12	14	39.7	20.2	1	20.2	1
9	30-39	2		chronic SDH	failure to extubate after theater	1800	1400	400	0	140			99			14			17			40.2			5	12.6			simv	5	18.2	12.4	613	105	6.1	9.8	-1.4	140	99	14	17	40.2	12.6	1	12.6	1
10	40-49	1		EDH	failure to extubate after theater	2500	2400	100	0	99			132			15			6			37.5			6	9			bipap	5	33.6	15.7	289	83	3.5	23	-5.6	99	132	15	6	37.5	9	2	9	2
11	30-39	1	Penitoneal TB		respiratory failure	2000	1200	800	0	104			129			15			10			36.8			7	21.9			simv	5	10.1	10.6	361	188	16	23	8.4	104	129	15	10	36.8	21.9	1	21.9	1
12	50-59	2		intracelebrol haemorohoge		2400	1600	800	0	73			108			16			29			37.4			8	17.6			cpap	5	10.4	21.9	15.2	115	8.4	21.3	1	73	108	16	29	37.4	17.6	1	17.6	1
13	30-39	1		massive EDH	cong	2100	1500	600	0	134			164			16			17			36.9			4	16.5			simv	4	16.4	14	258	73	3.7	21.7	-0.8	134	164	16	17	36.9	16.5	1	16.5	1
16	20-29	1		head injury	GCS low	2100	1800	300	0	69			56			12			20			36.3			5	17.3			simv	7	9.14	13.4	240	87	7.4	12.5	-26.5	69	56	12	20	36.3	17.3	1	17.3	1
18	20-29	1		burns to face and upper limbs	inhalational burns	6050	2250	3800	0	88			130			20			19			37.1				8.5			bipap	4	14	15.8	296	79	4.2	13.2	3.6	88	130	20	19	37.1	8.5	2	8.5	2
19	>=80	1		intestinal abstraction	failure to extubate after theater	3200	2000	1200	0	94			108			22			23			36.4				18			simv	5	14.2	11.2	326	154	19.4	23.3	-1.7	94	108	22	23	36.4	18	1	18	1
20	40-49	1		Bhint abdominal injury and liver injury	failure to extubate after theater	4400	2300	2100	4	136			136			118			24			27				27			simv	8	13.4	9.27	168	162	15.7	40	8.1	136	136	118	24	27	27	1	27	1
20	30-39	1		head injury	GCS low	2500	1800	700	0	88			130			14			22			36.7			6	14.8			simv	8	17.8	14.5	424	90	5.1	19.4	-5.1	88	130	14	22	36.7	14.8	1	14.8	1
21	30-39	1		head injury	cong	3500	1200	2300	0	126			108			14			25			36.8			7	18.7			simv	4	12.8	8.48	313	61	2.5	11.3	-2.7	126	108	14	25	36.8	18.7	1	18.7	1
22	50-59	1		head injury	coog	1900	1100	800	0	84			73			12			17			36.8			6	14.2			simv	5	6.15	13	162	102	7.1	12.3	4	84	73	12	17	36.8	14.2	1	14.2	1
23	30-39	2		brain abs	cong	2100	1200	900	0	115			149			12			26			37.2			8	23			simv	4	27	8.45	455	117	12.1	10.2	4.7	115	149	12	26	37.2	23	1	23	1
24	30-39	1		head injury	GCS low	3400	1900	1500	0	120			107			13			23			36.4			7	17.8			simv	4	22.2	15.8	261	98	6.9	7	-2.1	120	107	13	23	36.4	17.8	1	17.8	1
25	30-39	1		head injury, lower limbs fractures	GCS low	2700	1500	1200	1	136			118			12			21			37.4			6	19.4			simv	5	12	6.5	336	140	11	12	2.3	136	118	12	21	37.4	19.4	1	19.4	1
26	50-59	1		head injury	head failure	2400	1300	1100	0	118			140			14			20			37.1			7	16.7			simv	4	10.3	13.9	195	170	16.05	9.6	4.1	118	140	14	20	37.1	16.7	1	16.7	1
28	30-39	1		head injury	low GCS	3650	1450	2200	2	83			141			28			19			37.3			4	23	22.5	24	simv	5		9.9		4	87	17	4.9	83	141	28	19	37.3	23.1667	1	24	1
31	20-29	1		head injury	severe head injury	2900	2000	900	0	90	92	88	140	140	130	22	26	20	19	21	17	37.4	37.2	37	6	26	22	20	cpap	4	11.8	10.6	390	140	8.9	20.2	-7.4	90	136.667	22.6667	19	37.2	22.6667	1	26	1
32	>=80	2	ulcer		sephz shock	3600	1900	1700	2	114	111	112	80	80	90	28	26	28	19	21	20	36.4	35.8	36.2	11	28	27.5	27.3	cpap	5	13.9	7.4	409	174	19.3	22.1	-11.7	112.333	83.3333	27.3333	20	36.1333	27.6	1	28	1
33	40-49	1		head injury	sever head injury	2900	1300	1400	0	112	108	116	116	114	115	29	27	22	22	24	21	36.9	37.1	36.8	7	24	24	23.7	simv	5	9.7	14.1	307	114	4.7	11.8	-4.3	112	115	26	22.3333	36.9333	23.9	1	24	1
34	30-39	2	sephz abecheon		sephz shock	3900	2100	1800	4	128	120	126	80	72	84	28	24	26	20	19	18	36.2	36.4	36.8		22	21	20	cpap	5	10.8	6.9	456	164	18.3	23.8	-7.4	124.667	78.6667	26	19	36.4667	21	1	22	1
35	30-39	2		40% burns	inhalational burns	3800	1300	2500	2	106	111	108	80	82	90	22	20	24	22	20	21	36.9	36.8	37.1	14	27	24	24	simv	4	13.8	7.3	460	184	23.4	19.2	-12.7	108.333	84	22	21	36.9333	25	1	27	1
36	40-49	1	sigmaid volvialus		coma	3500	2200	1300	1	102	100	100	90	88	86	20	22	27	21	20	21	36.7	36.8	37.2	13	20	16	16	simv	4	18.6	9.2	209	140	9.3	16.3	-17.7	100.667	88	23	20.6667	36.9	17.3333	1	20	1
37	50-59	2		chest injury	shock	3600	2400	1200	3	106	102	100	88	72	70	24	26	24	22	19	22	37.1	37.2	37		29	30	27.5	simv	4	11.8	6.2	396	112	4.3	13.7	-2.4	102.667	76.6667	24.6667	21	37.1	28.8333	1	30	1
38	40-49	1		head injury	severe head injury	2100	1600	500	0	84	86	80	96	102	112	20	22	21	17	19	16	37.4	37.2	37.4	7	12	10	13	simv	4	9.6	10.8	394	110	3.6	14.3	-1.7	83.3333	103.333	21	17.3333	37.3333	11.6667	2	13	1
39	20-29	2		head injury	severe head injury	2100	1700	400	0	74	70	76	112	110	114	20	22	20	16	18	17	37.2	37.4	36.8	7	10	8	12	simv	5	9.7	11.8	309	68	4.3	11.8	-2.2	73.3333	112	20.6667	17	37.1333	10	2	12	1
40	30-39	1		chest tumor	poor respiratory effort after surgery	3600	2400	1200	3	122	119	120	90	88	82	22	26	28	19	20	21	36.8	37.4	38	15	15	15.4	16	simv	4	4.7	7.4	306	110	6.3	16.2	-2.7	120.333	86.6667	25.3333	20	37.4	15.4667	1	16	1
41	30-39	2		burns	inhalational burns	4400	1200	3200	0	114	108	110	90	24	88	30	26	28	21	19	18	37.2	37.2	37.4		22	20	24	simv	4	14.7	9.4	400	141	9.7	22.1	-8.4	110.667	67.3333	28	19.3333	37.2667	22	1	24	1
42	20-29	1		head injury	sever head inmjury	2800	2200	600	0	84	80	78	96	94	90	24	26	20	18	17	19	36.4	36.6	37.2	6	12	14	12	simv	4	5.8	10.6	303	112	6.1	11.8	-2.3	80.6667	93.3333	23.3333	18	36.7333	12.6667	1	14	1
43	40-49	2	blunt abdomina; truma		shock	4400	2500	1900	6	122	118	122	60	72	80	28	28	24	20	20	20	37.2	37.4	37		24	24	24	simv	4	11.8	4.7	309	144	16.7	20	-10.4	120.667	70.6667	26.6667	20	37.2	24	1	24	1
44	40-49	1		burns	inhalational burns	5100	3200	1900	0	104	100	100	90	88	80	20	22	20	18	16	18	37.4	38	38		16	12	16	simv	4	9.6	9.4	209	86	4.1	12.3	-2	101.333	86	20.6667	17.3333	37.8	14.6667	1	16	1
45	30-39	1		head injury	severe head injury	2900	2100	800	0	80	80	80	96	100	102	20	20	20	19	19	19	36.2	36.8	36.8	6	6	6	7.4	simv	4	4.7	12.9	400	64	6.1	12.3	-1.7	80	99.3333	20	19	36.6	6.46667	2	7.4	2
46	40-49	1	abdominal aotiz		obserutaion poor CA reversal	6100	2400	3700	6	122	124	125	80	72	60	20	24	28	19	19	18	36.8	37	37.4		30	28	30.2	simv	4	6.3	4.1	392	172	25.2	20.1	-10.1	123.667	70.6667	24	18.6667	37.0667	29.4	1	30.2	1
47	30-39	2		burns	40% burns	5800	2100	3700	3	102	100	101	90	80	84	20	21	20	20	26	20	37.4	37.6	37.4		26	26.2	26.4	simv	4	9.4	6.7	390	184	30.2	27.2	-16.4	101	84.6667	20.3333	22	37.4667	26.2	1	26.4	1
48	30-39	1		head injury	cong	4100	3200	900	2	96	92	96	88	84	88	21	20	22	17	18	17	37	37	37		28	28	26	simv	4	5.4	6.3	404	177	21.4	20.1	-9.7	94.6667	86.6667	21	17.3333	37	27.3333	1	28	1
49	40-49	2		mitrol regurgitation	after open heart surgery	2600	2200	400	3	104	100	96	118	128	122	24	26	20	19	19	19	37.2	37.4	37.8		18	16	19	simv	4	4.1	9.4	390	146	14.3	24.9	-8.8	100	122.667	23.3333	19	37.4667	17.6667	1	19	1
50	20-29	2		head injury	severe head surgery	3000	2000	1000	0	84	80	80	108	107	106	20	20	18	19	17	19	37.2	37.1	36.8		6	5	8	simv	4	4.1	10.7	306	110	6.7	16.2	-2	81.3333	107	19.3333	18.3333	37.0333	6.33333	2	8	2
52	40-49	2	cancer of esophagus		sephz shock	6000	2100	3900	2	116	114	116	80	68	72	24	28	25	16	14	16	37.2	37.2	37.2		15	16	14	cpap	4	13.8	6.7	300	174	26.4	13.4	-11.1	115.333	73.3333	25.6667	15.3333	37.2	15	1	16	1
53	40-49	1		head injury	severe injury	3500	2900	600	0	80	60	80	108	112	100	20	24	28	18	19	18	37.2	37.4	37.6		6.2	7.1	5.4	simv	4	6.1	10.4	200	110	2.9	11.3	1.8	73.3333	106.667	24	18.3333	37.4	6.23333	2	7.1	2
54	40-49	1		head injury	severe injury	2100	800	1300	0	68	70	71	84	80	86	20	16	18	16	17	15	36.8	36.9	37.4	6	4	6	4	simv	4	4.9	12.4	300	68	6.4	10.8	-2.1	69.6667	83.3333	18	16	37.0333	4.66667	2	6	2
55	50-59	1	stomach cancer		after total gastectomy	3700	2100	1600	2	104	102	104	110	112	116	24	24	24	19	19	19	36.8	37.2	36.8		16	14	15	simv	4	5.9	7.1	307	140	10	13.7	-4.7	103.333	112.667	24	19	36.9333	15	1	16	1
56	30-39	2		head injury	severe head injury	2000	1300	700	0	80	80	78	96	99	100	18	14	16	15	16	19	36.4	37.2	36.8	7	10	8	8	simv	5	6.3	14.1	300	100	6.1	12.1	-1.08	79.3333	98.3333	16	16.6667	36.8	8.66667	2	10	2
57	30-39	2	pancreatic tumor		after surgery	4100	2900	1200	3	102	100	102	110	102	90	20	20	20	17	17	17	37.2	37.4	37.2		22	20	24	cpap	4	9.8	5.8	401	196	29	25.7	-12.3	101.333	100.667	20	17	37.2667	22	1	24	1
57	30-39	2	small soret gangare		sephiz shock	5100	1200	3900	4	128	120	126	76	68	80	22	24	24	19	18	19	37.2	36.7	37.4		20	22	20	simv	5	19.6	4.6	309	214	34	29.6	-18.4	124.667	74.6667	23.3333	18.6667	37.1	20.6667	1	22	1
58	30-39	1		chest wall tumor	respiratory failure after surgery	2200	1600	600	3	11	102	108	84	80	74	20	22	20	18	17	19	37.2	37.8	37.4		24	24	24	cpap	4	11.2	6.3	208	72	6.7	11.8	-2.7	73.6667	79.3333	20.6667	18	37.4667	24	1	24	1
59	40-49	1	penetrating abdominal fracture		poor erasal after CA	3700	2100	1600	3	115	112	110	96	90	88	24	22	20	16	17	19	36.4	36.8	37.2		19	21	19	simv	4	3.9	7.8	306	131	8.7	14.3	-4	112.333	91.3333	22	17.3333	36.8	19.6667	1	21	1
60	60-69	1		chronic headache	poor everial from anaesthesis	2100	1300	800	0	84	80	88	90	92	90	21	24	26	19	17	16	37.2	36.8	37.2	9	4	4	5	simv	4	4.9	11.7	209	96	6.3	9.7	-2.2	84	90.6667	23.6667	17.3333	37.0667	4.33333	2	5	2
61	40-49	1		head injury	severe head injury	3100	2800	300	0	90	89	91	120	120	122	22	20	20	19	19	19	37.8	37.4	36.8	6	14	12	14	simv	4	4.1	13.9	309	102	6.3	14.1	-1.07	90	120.667	20.6667	19	37.3333	13.3333	1	14	1
62	30-39	2		burns	inhalational burns	6000	3200	2800	0	184	80	78	118	112	114	20	20	16	16	15	19	36.4	36.4	36.4		17	19	17	simv	4	7.9	14.3	791	139	8.3	19.6	-6.7	114	114.667	18.6667	16.6667	36.4	17.6667	1	19	1
63	30-39	1		electrical burns	unconcious	4900	2200	2700	0	104	116	108	94	90	92	20	16	18	18	18	18	37.2	37.6	37.1	8	20	20	22	simv		12.9	10.4	306	159	11.7	16.3	-4.4	109.333	92	18	18	37.3	20.6667	1	22	1
64	30-39	1	sigmoid volvulus		sephiz shock, respiratory failure	6300	3100	3200	2	108	113	111	102	100	100	26	24	20	16	17	18	37.1	36.8	37.2		14	17	15	simv	5	9.4	11.9	203	99	7.1	136	2.2	110.667	100.667	23.3333	17	37.0333	15.3333	1	17	1
65	60-69	2		brain tumor	rocovery after surgery	3500	2900	600	1	90	84	86	112	114	110	20	20	20	19	14	16	36.4	36.7	36.8		14	10	8	simv	4	7.6	11.9	306	64	3.8	11.8	2.1	86.6667	112	20	16.3333	36.6333	10.6667	2	14	1
66	40-49	1		burns chest	lung contrition	3600	1800	1800	2	102	99	94	93	90	96	24	28	26	16	19	15	37.2	37.1	37.4		16	13	11	simv	4	63	10.1	307	134	6.9	17.1	4.4	98.3333	93	26	16.6667	37.2333	13.3333	1	16	1
67	30-39	1		brain tumor	after surgery	2200	1300	900	1	90	94	96	112	108	102	24	22	25	17	15	12	36.4	36.8	37.6		13	11	10	simv	5	9.7	10.8	360	90	6.3	10.8	4.7	93.3333	107.333	23.6667	14.6667	36.9333	11.3333	2	13	1
68	40-49	1		throat tumor	after surgery	2500	1700	800	0	84	80	78	104	116	112	21	22	25	17	17	17	36.7	36.4	36.4		10	10	8.5	simv	5	9.2	12.7	316	80	6.3	15.7	3.1	80.6667	110.667	22.6667	17	36.5	9.5	2	10	2
69	30-39	1		head injury	severe head injury	3100	2100	1000	0	76	70	72	114	108	110	16	19	22	22	16	19	37.4	37.2	36.8	6	12	14	14	cpap	5	11.7	11.2	401	90	8.3	17.3	5.8	72.6667	110.667	19	19	37.1333	13.3333	1	14	1
70	50-59	1	blunt addominal fracure and inuries		after surgery	6300	3100	3200	4	124	116	112	90	84	80	22	28	22	17	18	16	37.1	36.8	37.2		16	18	16	cpap	5	11.3	12.9	309	74	5.1	15.4	-7.9	117.333	84.6667	24	17	37.0333	16.6667	1	18	1
71	50-59	1	performed colon cancer		septic shock	6100	2900	3200	3	114	122	124	80	80	74	16	20	24	16	17	16	37.2	37.4	37		16	14	10	simv	4	23.4	7.2	501	179	19.7	23.2	-11.7	120	78	20	16.3333	37.2	13.3333	1	16	1
72	40-49	1	retrorestoreal tumor		pulmonary embolism	2700	1500	1200	0	890	78	74	108	104	100	16	15	18	15	17	19	36.8	37.2	36.9		12	9	10	simv	4	6.3	10.7	199	82	7.1	15.7	2.1	347.333	104	16.3333	17	36.9667	10.3333	2	12	1
73	50-59	1		multiple fracture	fat	4100	2100	2000	3	124	120	120	80	84	80	28	26	28	16	17		36.7	37.1	37.2	8	22	20	22	cpap	4	14.7	5.9	465	176	21.7	22.1	-9.7	121.333	81.3333	27.3333	16.5	37	21.3333	1	22	1
74	40-49	1		head injury	coma	2100	1600	500	0	70	74	72	114	118	120	28	26	24	16.7	17.1	16.3	36.9	37.2	36.6	7	10	6	6	simv	4	7.1	14.7	4.11	106	6.9	16.7	-1.1	72	117.333	26	16.7	36.9	7.33333	2	10	2
75	20-29	1		burns	70% burns	6500	2100	4400	2	117	113	104	80	72	70	24	24	24	21	19	19	36.4	36.6	36.6		19	20	21	cpap	5	14.3	6.9	94	201	24.9	19.6	-11.3	111.333	74	24	19.6667	36.5333	20	1	21	1
76	30-39	1	sigmoid voludlus		multiple organ failure	5700	3800	1900	2	124	108	163	80	84	82	24	22	26	17	19	16	36.7	37.2	37.1		16	19	12	cpap	5	12.1	9.7	112	196	16	19.4	2.1	131.667	82	24	17.3333	37	15.6667	1	19	1
77	60-69	1		enpyma thomeis	after surgery	2900	1900	1000	2	74	76	78	118	120	124	23	23	22	17	17	18	36.7	37.2	37.8		14	12	10	simv	4	4.1	11.7	396	113	4.7	21.2	-7.7	76	120.667	22.6667	17.3333	37.2333	12	1	14	1
78	30-39	1		brain tumor	after surgery	2200	1800	400	0	101	94	90	90	90	88	21	23	24	15	14	15	36.38	36.8	37.5		8	7	5	simv	4	10.4	12.3	306	74	7.1	10.8	-1	95	89.3333	22.6667	14.6667	36.8933	6.66667	2	8	2
79	30-39	1		head injury	severe head injury	2800	2200	600	0	77	73	69	120	124	120	26	18	20	12	13	15	36.4	36.8	37.2	8	6	4	5.5	simv	5	10.2	10.1	301	97	6.1	16.9	-6.7	73	121.333	21.3333	13.3333	36.8	5.16667	2	6	2
80	40-49	1	liver tumor		after surgery	6800	2600	4200	6	80	74	76	104	108	112	22	24	26	15	16	17	37.2	36.8	36.9		11	9	10	simv	4	9.9	8.8	314	90	10.1	17.2	-6	76.6667	108	24	16	36.9667	10	2	11	2
81	60-69	1	tumaor		after surgery	6100	2000	4100	3	104	100	96	114	100	90	28	28	26	11	13	16	36.4	36.8	36.9		20	22	19	cpap	5	13.1	8.2	219	149	2.3	14.3	-9.6	100	101.333	27.3333	13.3333	36.7	20.3333	1	22	1
82	50-59	1		brain tumor	after surgery	2100	1400	700	0	80	80	84	100	96	94	24	22	21	17	19	21	36.1	36.4	36.9		11	10	9	simv	4	7.7	13	302	84	8.1	16.1	2.4	81.3333	96.6667	22.3333	19	36.4667	10	2	11	2
83	<20	2		burns	facial burns	5900	1200	4700	0	74	70	69	110	114	116	24	25	27	18	17	17	36.7	36.9	39.3		14	13	10	simv		6.7	8.1	219	139	7.9	22.9	4.7	71	113.333	25.3333	17.3333	37.6333	12.3333	1	14	1
84	<20	1		head injury	severe head injury	2600	1900	700	0	80	70	74	130	132	136	26	26	24	19	19	19.2	36.7	36.9	37.4	8	10	10	9	simv	5	4.8	11.9	196	112	4.2	12.3	-1.7	74.6667	132.667	25.3333	19.0667	37	9.66667	2	10	2
86	20-29	2		lung tumor	after surgery	3100	1900	1200	0	100	99	88	130	127	118	22	20	24	17	19	20	36.4	36.7	37.1		19	20	20	simv	5	9.6	13.7	391	60	5.7	19.2	5.4	95.6667	125	22	18.6667	36.7333	19.6667	1	20	1
86	30-39	1		coronary bypass urgey	after surgery	2800	2100	700	0	113	120	116	130	120	112	28	28	22	16	19	19	36.4	36.5	36.4		17	18	15	simv	4	4.7	10.2	307	61	5.9	22.1	7.3	116.333	120.667	26	18	36.4333	16.6667	1	18	1
87	30-39	2		lung abscess	respiratory failure	3000	1600	1400	1	104	108	112	130	127	136	22	26	28	16	19	17	36.7	37.2	37.4		20	22	20	simv	4	5.7	12.1	306	90	4.9	12.1	8.7	108	131	25.3333	17.3333	37.1	20.6667	1	22	1
88	20-29	1	duodonal ulcer		after surgery	4800	1300	8500	2	92	92	94	94	104	96	28	28	28	18	19	17	36.9	37.2	37.4		18	16	17	simv	5	8.7	11.3	313	90	7.4	18.4	5.5	92.6667	98	28	18	37.1667	17	1	18	1
89	20-29	1		open heart surgery	after surgery	4100	2900	1200	3	118	112	110	140	160	134	20	22	21	18	17	15	36.8	36.8	36.8		16	18	14	simv	4	9.3	10.1	261	141	11.3	23.9	6	113.333	144.667	21	16.6667	36.8	16	1	18	1
90	30-39	1	intestinal obstruction		respiratory failure	6900	2100	4300	0	124	120	148	90	90	88	26	25	20	18	17	19	37.2	37.4	37.4		20	22	19	simv	5	16.7	9.2	308	177.7	21.3	20.3	9.4	130.667	89.3333	23.6667	18	37.3333	20.3333	1	22	1
91	40-49	2		brain tumor	after surgery	2300	1900	400	0	89	88	87	108	136	124	24	26	28	16	18	21	37.4	37.1	37.5		6	4	6	simv	5	9.7	12.3	411	118	4.8	13.6	-1.7	88	122.667	26	18.3333	37.3333	5.33333	2	6	2
92	30-39	1		thorncis aoutiz aneurysm	after surgery	3700	2200	1500	2	104	104	106	134	111	114	26	20	24	14	16	17	36.4	36.8	36.8		8	8.2	8.4	simv	4	4.7	13.7	412	113	6.3	22.9	-1.1	104.667	119.667	23.3333	15.6667	36.6667	8.2	2	8.4	2
93	40-49	1		thomuz aunz aneurysm	after surgery	4100	2600	1500	2	102	106	104	124	126	108	20	24	26	16	17	17	36.7	36.9	37.1		7	7	6	simv	4	7.8	13.5	309	68	4.1	14.7	2	104	119.333	23.3333	16.6667	36.9	6.66667	2	7	2
94	20-29	1		blunt chest injury	lung contraction	3100	2000	1100	2	90	88	84	104	101	107	22	20	18	16	16	17	36.5	36.8	36.9		5	7	7	simv	4	8.4	12.3	309	113	6.1	14.3	-3	87.3333	104	20	16.3333	36.7333	6.33333	2	7	2
95	20-29	1		head injury	severe head injury	3400	1800	1600	0	78	24	80	124	120	122	20	16	18	14	17	19	36.5	36.8	36.9	7	12	14	14	simv	5	11.8	10.4	491	124	7	19.1	-4.7	60.6667	122	18	16.6667	36.7333	13.3333	1	14	1
96	20-29	2		empyen thomeis	after surgery	2400	1600	800	2	70	74	74	114	116	112	22	24	20	18	19	19	36.7	36.8	37.2		6	8	7	simv	5	80	11.8	293	84	2.7	13.1	-2.1	72.6667	114	22	18.6667	36.9	7	2	8	2
97	30-39	1	gunshot to abdomen		after surgery	6100	2400	3700	6	119	114	110	80	84	90	24	28	28	17	18	19	36.2	36.4	36.8		16	17	18	simv	5	13.6	4.9	461	178.4	29.3	16.1	-8.4	114.333	84.6667	26.6667	18	36.4667	17	1	18	1
98	20-29	1	gunshots to pelvis		after surgery	4900	1100	3800	4	111	108	104	84	90	94	28	28	30	16	18	18	36.4	36.6	36.9		15	15	17	simv	5	11.9	7.1	394	131	6.7	16.3	-4.4	107.667	89.3333	28.6667	17.3333	36.6333	15.6667	1	17	1
99	30-39	1	adrenal tumour		after surgery	6400	2800	3600	2	118	163	148	102	104	106	28	28	29	17	18	19	36.4	36.7	36.9		12	14	16	simv	4	7.9	13.7	409	64	3.9	12.9	-2.3	143	104	28.3333	18	36.6667	14	1	16	1
100	30-39	1		burns	facial burns	5400	2100	3300	0	110	106	114	104	100	90	28	30	32	14	15	19	36.4	36.8	36.9		12	14	15	simv	4	8.4	11.9	368	80	4.7	14.3	-4.4	110	98	30	16	36.7	13.6667	1	15	1
101	20-29	1	pancreatistics		multiple organ dysfunction	5800	2000	3800	0	118	112	120	74	72	86	32	31	28	19	21	22	36.4	36.4	36.5		22	20	19	cpap	5	3.4	8.4	84	210	34	28.4	-8.6	116.667	77.3333	30.3333	20.6667	36.4333	20.3333	1	22	1
102	20-29	1		burns	facial burns	5700	2400	2700	0	94	96	98	103	103	105	22	26	28	17	18	19	36.7	36.9	37.1		16	19	17	simv	4	9.7	12.1	401	74	6.1	13.9	-2.1	96	103.667	25.3333	18	36.9	17.3333	1	19	1
103	30-39	1	stab wound abdomen		after surgery	3800	2100	1700	5	104	106	108	94	90	92	28	28	30	18	19	19	36.7	36.8	37.1		14	15	14	simv	5	10.4	13.6	438	86	4.1	13.6	-5.4	106	92	28.6667	18.6667	36.8667	14.3333	1	15	1
104	30-39	1		head injury	severe head injury	2400	1100	1300	0	104	102	96	84	80	86	20	24	20	16	19.4	19.4	36.9	37.1	37.2	6	8	11	6	simv	4	11.2	10.4	306	111	6.7	14.9	-1.8	100.667	83.3333	21.3333	18.2667	37.0667	8.33333	2	11	2
105	30-39	1		head injury	severe hread injury	2800	1300	1500	0	80	84	82	134	130	134	22	22	24	16	16	17	36.7	36.7	36.7	7	6	6	6	simv	4	6.9	13.1	239	69	3.9	16.3	-1.9	82	132.667	22.6667	16.3333	36.7	6	2	6	2
106	30-39	1		head injury	severe head injury	2300	1400	900	0	72	74	70	114	115	120	26	26	28	15	16	15	36.8	36.8	36.8	6	14	16	15	simv	4	10.8	10.1	419	72	6.1	16.7	-2.3	72	116.333	26.6667	15.3333	36.8	15	1	16	1
107	40-49	1		cervical spine fracture	after surgery	2900	1700	1200	0	60	54	52	118	108	111	23	24	25	17	17	17	36.4	36.8	36.5		13	11	12	simv	4	6.9	11.9	409	80	6.4	13.8	-2.3	55.3333	112.333	24	17	36.5667	12	1	13	1
108	20-29	1		head injury	sever head injury	2100	900	1200	0	70	76	72	117	113	113	21	22	20	16.1	17.3	18.4	36.8	36.7	36.7	7	10	9	11	SIMV	4	4.9	12.7	391	70	6.1	17.1	-3.4	72.6667	114.333	21	17.2667	36.7333	10	2	11	2
109	40-49	1		cervical spine fructure	after surgery	2700	1300	1400	0	68	71	69	121	118	106	20	23	24	16	19	17	36.9	37.1	36.8		5	7	6	simv	4	7.9	12.9		70	7.1	10.9	-2.7	69.3333	115	22.3333	17.3333	36.9333	6	2	7	2
110	<20	1		head injury	severe head injury	2300	800	1500	0	67	71	74	101	108	100	23	24	21	17	18	15	36.7	36.8	36.4	8	5	5	4.7	simv	4	9.9	11.6	401	62	6.1	15.1	1.2	70.6667	103	22.6667	16.6667	36.6333	4.9	2	5	2
111	20-29	2		burns	severe burns	5800	2100	3700	0	96	90	94	116	117	113	24	25	27	16	17	18	36.2	36.7	36.7		8	11	9	simv	4	4.9	10.1	291	94	6	13.3	-1.1	93.3333	115.333	25.3333	17	36.5333	9.33333	2	11	2
112	20-29	1	gastroesophageal cancer		after surgery	3200	2100	1100	2	92	90	94	94	92	88	28	32	30	15	17	17	36.7	36.8	36.9		6	7.5	7	simv	4	9.6	7.4	394	60	3.6	14.5	-7.4	92	91.3333	30	16.3333	36.8	6.83333	2	7.5	2
113	20-29	1		brain tuberculoma	after surgery	2600	1800	800	0	80	84	72	114	129	131	20	18	24	14	17	16	36.9	36.9	37.1		4	6	4	simv	4	8.4	11.6	411	72	6.1	10.8	-2.7	78.6667	124.667	20.6667	15.6667	36.9667	4.66667	2	6	2
114	40-49	1		EDH	failure to extubate after theater	2500	2400	100	0	99			132			15			6			37.5			6	9			bipap	5	33.6	15.7	289	83	3.5	23	-5.6	99	132	15	6	37.5	9	2	9	2
115	30-39	2		brain abs	cong	2100	1200	900	0	115			149			12			26			37.2			8	23			simv	4	27	8.45	455	117	12.1	10.2	4.7	115	149	12	26	37.2	23	1	23	1
116	40-49	1		head injury	severe injury	3500	2900	600	0	80	60	80	108	112	100	20	24	28	18	19	18	37.2	37.4	37.6		6.2	7.1	5.4	simv	4	6.1	10.4	200	110	2.9	11.3	1.8	73.3333	106.667	24	18.3333	37.4	6.23333	2	7.1	2
117	<20	2		burns	facial burns	5900	1200	4700	0	74	70	69	110	114	116	24	25	27	18	17	17	36.7	36.9	39.3		14	13	10	simv		6.7	8.1	219	139	7.9	22.9	4.7	71	113.333	25.3333	17.3333	37.6333	12.3333	1	14	1
118	30-39	1		burns	facial burns	5400	2100	3300	0	110	106	114	104	100	90	28	30	32	14	15	19	36.4	36.8	36.9		12	14	15	simv	4	8.4	11.9	368	80	4.7	14.3	-4.4	110	98	30	16	36.7	13.6667	1	15	1
